# Supplementary material for: ﻿Review of the genus Ageleradix Xu & Li, 2007 (Araneae, Agelenidae), with descriptions of three new species
Source: Zookeys. 2025 May 2;1236:197–208. doi: 10.3897/zookeys.1236.143650 (PMC12065007; doi:10.3897/zookeys.1236.143650)
Supplement: XML Treatment for Ageleradix [file zookeys.1236.143650-treatment1.xml]

<!DOCTYPE tp:taxon-treatment
  PUBLIC "-//TaxonX//DTD Taxonomic Treatment Publishing DTD v0 20100105//EN" "tax-treatment-NSO.dtd">
<tp:taxon-treatment xmlns:tp="http://www.plazi.org/taxpub"><tp:treatment-meta><kwd-group><label>Taxon classification</label><kwd>
              <named-content content-type="kingdom">Animalia</named-content>
            </kwd><kwd>
              <named-content content-type="order">Araneae</named-content>
            </kwd><kwd>
              <named-content content-type="family">Agelenidae</named-content>
            </kwd></kwd-group><mixed-citation publication-type="journal"><person-group><name><surname>Mu</surname><given-names>Yan-Nan</given-names></name><name><surname>Wang</surname><given-names>Lu-Yu</given-names></name><name><surname>Ren</surname><given-names>Tian-Yu</given-names></name><name><surname>Tian</surname><given-names>Yuan</given-names></name><name><surname>Zhang</surname><given-names>Zhi-Sheng</given-names></name></person-group><article-title>﻿Review of the genus <italic><tp:taxon-name><tp:taxon-name-part taxon-name-part-type="genus" reg="Ageleradix">Ageleradix</tp:taxon-name-part></tp:taxon-name></italic> Xu &amp; Li, 2007 (<tp:taxon-name><tp:taxon-name-part taxon-name-part-type="order">Araneae</tp:taxon-name-part></tp:taxon-name>, <tp:taxon-name><tp:taxon-name-part taxon-name-part-type="family">Agelenidae</tp:taxon-name-part></tp:taxon-name>), with descriptions of three new species</article-title><source>Zookeys</source><day>02</day><month>05</month><year>2025</year><volume>1236</volume><fpage>197</fpage><lpage>208</lpage><pub-id pub-id-type="doi">10.3897/zookeys.1236.143650</pub-id></mixed-citation></tp:treatment-meta><tp:nomenclature><label>﻿</label><tp:taxon-name>
            <object-id xmlns:xlink="http://www.w3.org/1999/xlink" content-type="arpha" xlink:type="simple">2E88AEF6-C211-5DBA-8C06-08B47CE8ACF5</object-id>
            <tp:taxon-name-part taxon-name-part-type="genus" reg="Ageleradix">Ageleradix</tp:taxon-name-part>
          </tp:taxon-name><tp:taxon-authority>Xu &amp; Li, 2007</tp:taxon-authority></tp:nomenclature><tp:treatment-sec sec-type="type species" id="SECID0EWEAC"><title>Type species.</title><p><italic><tp:taxon-name><tp:taxon-name-part taxon-name-part-type="genus" reg="Ageleradix">Ageleradix</tp:taxon-name-part><tp:taxon-name-part taxon-name-part-type="species" reg="sichuanensis">sichuanensis</tp:taxon-name-part></tp:taxon-name></italic> Xu &amp; Li, 2007 (by original designation).</p></tp:treatment-sec><tp:treatment-sec sec-type="diagnosis" id="SECID0EHFAC"><title>Diagnosis.</title><p>This genus is similar to <italic><tp:taxon-name><tp:taxon-name-part taxon-name-part-type="genus" reg="Allagelena">Allagelena</tp:taxon-name-part></tp:taxon-name></italic> Zhang, Zhu &amp; Song, 2006 in having centrally originated, extending distally and proximally and sclerotized conductor (C), but can be separated from it by: palpal patella lacking apophysis (vs. with apophysis), retrolateral tibial apophysis (<abbrev xmlns:xlink="http://www.w3.org/1999/xlink" xlink:title="retrolateral tibial apophysis" id="ABBRID0EUFAC" xlink:type="simple">RTA</abbrev>) not well developed (vs. well developed), embolus (E) slender (vs. thick), tegular apophysis (<abbrev xmlns:xlink="http://www.w3.org/1999/xlink" xlink:title="tegular apophysis" id="ABBRID0EYFAC" xlink:type="simple">TA</abbrev>) well developed (vs. not well developed); scape (<abbrev xmlns:xlink="http://www.w3.org/1999/xlink" xlink:title="scape" id="ABBRID0E3FAC" xlink:type="simple">Sc</abbrev>) extending to middle part of epigynal plate (vs. absent or not extending to middle part), and atrium shallow (vs. deep).</p></tp:treatment-sec><tp:treatment-sec sec-type="Composition" id="SECID0EAGAC"><title>Composition.</title><p><italic><tp:taxon-name><tp:taxon-name-part taxon-name-part-type="genus" reg="Ageleradix">A.</tp:taxon-name-part><tp:taxon-name-part taxon-name-part-type="species" reg="cymbiforma">cymbiforma</tp:taxon-name-part></tp:taxon-name></italic> (Wang, 1991) (♀), <italic><tp:taxon-name><tp:taxon-name-part taxon-name-part-type="genus" reg="Ageleradix">A.</tp:taxon-name-part><tp:taxon-name-part taxon-name-part-type="species" reg="otiforma">otiforma</tp:taxon-name-part></tp:taxon-name></italic> (Wang, 1991) (♀♂), <italic><tp:taxon-name><tp:taxon-name-part taxon-name-part-type="genus" reg="Ageleradix">A.</tp:taxon-name-part><tp:taxon-name-part taxon-name-part-type="species" reg="schwendingeri">schwendingeri</tp:taxon-name-part></tp:taxon-name></italic> Zhang, Li &amp; Xu, 2008 (♀♂), <italic><tp:taxon-name><tp:taxon-name-part taxon-name-part-type="genus" reg="Ageleradix">A.</tp:taxon-name-part><tp:taxon-name-part taxon-name-part-type="species" reg="sichuanensis">sichuanensis</tp:taxon-name-part></tp:taxon-name></italic> Xu &amp; Li, 2007 (♀♂), <italic><tp:taxon-name><tp:taxon-name-part taxon-name-part-type="genus" reg="Ageleradix">A.</tp:taxon-name-part><tp:taxon-name-part taxon-name-part-type="species" reg="sternseptum">sternseptum</tp:taxon-name-part></tp:taxon-name></italic> Zhang, Li &amp; Xu, 2008 (♀) and <italic><tp:taxon-name><tp:taxon-name-part taxon-name-part-type="genus" reg="Ageleradix">A.</tp:taxon-name-part><tp:taxon-name-part taxon-name-part-type="species" reg="zhishengi">zhishengi</tp:taxon-name-part></tp:taxon-name></italic> Zhang, Li &amp; Xu, 2008 (♀♂), <italic><tp:taxon-name><tp:taxon-name-part taxon-name-part-type="genus" reg="Ageleradix">A.</tp:taxon-name-part><tp:taxon-name-part taxon-name-part-type="species" reg="dulong">dulong</tp:taxon-name-part></tp:taxon-name></italic> Mu, Wang &amp; Zhang sp. nov. (♀♂), <italic><tp:taxon-name><tp:taxon-name-part taxon-name-part-type="genus" reg="Ageleradix">A.</tp:taxon-name-part><tp:taxon-name-part taxon-name-part-type="species" reg="jinfo">jinfo</tp:taxon-name-part></tp:taxon-name></italic>shan Mu, Wang &amp; Zhang sp. nov. (♀) and <italic><tp:taxon-name><tp:taxon-name-part taxon-name-part-type="genus" reg="Ageleradix">A.</tp:taxon-name-part><tp:taxon-name-part taxon-name-part-type="species" reg="nangunhe">nangunhe</tp:taxon-name-part></tp:taxon-name></italic> Mu, Wang &amp; Zhang sp. nov. (♀♂).</p></tp:treatment-sec><tp:treatment-sec sec-type="distribution" id="SECID0EJJAC"><title>Distribution.</title><p>Known only from China (Yunnan, Sichuan, Xizang, Guangxi, Guizhou).</p></tp:treatment-sec></tp:taxon-treatment>
