# Supplementary material for: ﻿Review of the genus Ageleradix Xu & Li, 2007 (Araneae, Agelenidae), with descriptions of three new species
Source: Zookeys. 2025 May 2;1236:197–208. doi: 10.3897/zookeys.1236.143650 (PMC12065007; doi:10.3897/zookeys.1236.143650)
Supplement: XML Treatment for Ageleradix dulong [file zookeys.1236.143650-treatment2.xml]

<!DOCTYPE tp:taxon-treatment
  PUBLIC "-//TaxonX//DTD Taxonomic Treatment Publishing DTD v0 20100105//EN" "tax-treatment-NSO.dtd">
<tp:taxon-treatment xmlns:tp="http://www.plazi.org/taxpub"><tp:treatment-meta><kwd-group><label>Taxon classification</label><kwd>
              <named-content content-type="kingdom">Animalia</named-content>
            </kwd><kwd>
              <named-content content-type="order">Araneae</named-content>
            </kwd><kwd>
              <named-content content-type="family">Agelenidae</named-content>
            </kwd></kwd-group><mixed-citation publication-type="journal"><person-group><name><surname>Mu</surname><given-names>Yan-Nan</given-names></name><name><surname>Wang</surname><given-names>Lu-Yu</given-names></name><name><surname>Ren</surname><given-names>Tian-Yu</given-names></name><name><surname>Tian</surname><given-names>Yuan</given-names></name><name><surname>Zhang</surname><given-names>Zhi-Sheng</given-names></name></person-group><article-title>﻿Review of the genus <italic><tp:taxon-name><tp:taxon-name-part taxon-name-part-type="genus" reg="Ageleradix">Ageleradix</tp:taxon-name-part></tp:taxon-name></italic> Xu &amp; Li, 2007 (<tp:taxon-name><tp:taxon-name-part taxon-name-part-type="order">Araneae</tp:taxon-name-part></tp:taxon-name>, <tp:taxon-name><tp:taxon-name-part taxon-name-part-type="family">Agelenidae</tp:taxon-name-part></tp:taxon-name>), with descriptions of three new species</article-title><source>Zookeys</source><day>02</day><month>05</month><year>2025</year><volume>1236</volume><fpage>197</fpage><lpage>208</lpage><pub-id pub-id-type="doi">10.3897/zookeys.1236.143650</pub-id></mixed-citation></tp:treatment-meta><tp:nomenclature><label>﻿</label><tp:taxon-name>
            <object-id xmlns:xlink="http://www.w3.org/1999/xlink" content-type="arpha" xlink:type="simple">737D0EA2-2834-5CE0-901F-4592B3CD4283</object-id>
            <tp:taxon-name-part taxon-name-part-type="genus" reg="Ageleradix">Ageleradix</tp:taxon-name-part>
            <tp:taxon-name-part taxon-name-part-type="species" reg="dulong">dulong</tp:taxon-name-part>
            <object-id xmlns:xlink="http://www.w3.org/1999/xlink" content-type="zoobank" xlink:type="simple">https://zoobank.org/65098D5D-3675-4B82-8C02-EE84112EAFAD</object-id>
          </tp:taxon-name><tp:taxon-authority>Mu, Wang &amp; Zhang</tp:taxon-authority><tp:taxon-status xmlns:xlink="http://www.w3.org/1999/xlink" xlink:type="simple">sp. nov.</tp:taxon-status><xref ref-type="fig" rid="F1">Chinese name: 独龙盾漏斗蛛 Figs 1</xref><xref ref-type="fig" rid="F2">, 2</xref></tp:nomenclature><tp:treatment-sec sec-type="type material" id="SECID0EALAC"><title>Type material.</title><p><bold><italic>Holotype</italic></bold> • ♂, China, Yunnan Prov., Nujiang Lisu Auton. Pref., Gongshan Dulong and Nu Auton. Co., Dulong River, dangbanglaka; <named-content xmlns:xlink="http://www.w3.org/1999/xlink" content-type="dwc:verbatimCoordinates" xlink:type="simple"><named-content content-type="geo-json" specific-use="{&#34;type&#34;:&#34;Point&#34;,&#34;coordinates&#34;:[98.326533,27.827458]}" id="NCID0EOLAC" xlink:type="simple">27°49'38.85"N, 98°19'35.52"E</named-content></named-content>, elev. 1430 m, 20.04.2024, leg. L.Y. Wang, et al. <bold><italic>Paratypes</italic></bold>: • 2♂1♀, with same data as holotype. • 1♀, Hapang waterfall; <named-content xmlns:xlink="http://www.w3.org/1999/xlink" content-type="dwc:verbatimCoordinates" xlink:type="simple"><named-content content-type="geo-json" specific-use="{&#34;type&#34;:&#34;Point&#34;,&#34;coordinates&#34;:[98.270347,27.678794]}" id="NCID0EZLAC" xlink:type="simple">27°40'43.66"N, 98°16'13.25"E</named-content></named-content>, elev. 1156 m, leg. L.Y. Wang.</p></tp:treatment-sec><tp:treatment-sec sec-type="etymology" id="SECID0E5LAC"><title>Etymology.</title><p>The specific name is derived from the Dulong River; noun in apposition.</p></tp:treatment-sec><tp:treatment-sec sec-type="diagnosis" id="SECID0EDMAC"><title>Diagnosis.</title><p>The new species resembles <italic><tp:taxon-name><tp:taxon-name-part taxon-name-part-type="genus" reg="Ageleradix">A.</tp:taxon-name-part><tp:taxon-name-part taxon-name-part-type="species" reg="schwendingeri">schwendingeri</tp:taxon-name-part></tp:taxon-name></italic> in having similar median apophysis (MA) and retrolateral tibial apophysis (<abbrev xmlns:xlink="http://www.w3.org/1999/xlink" xlink:title="retrolateral tibial apophysis" id="ABBRID0EUMAC" xlink:type="simple">RTA</abbrev>) (cf. Fig. <xref ref-type="fig" rid="F1">1D–F</xref>, Fig. <xref ref-type="fig" rid="F5">5E–G</xref>, and figs 10–11 in <xref ref-type="bibr" rid="B5">Zhang et al. 2008</xref>), but can be differentiated from by: 1) palpal tibia long, about 2/3 length of cymbium (Fig. <xref ref-type="fig" rid="F1">1D–F</xref>) (vs. short, about 1/4 length of cymbium, Fig. <xref ref-type="fig" rid="F5">5G</xref> and fig. 10–12 in <xref ref-type="bibr" rid="B5">Zhang et al. 2008</xref>); 2) embolus (E) with wide base and curved tip (Fig. <xref ref-type="fig" rid="F1">1D–F</xref>) (vs. thin base and straight tip, Fig. <xref ref-type="fig" rid="F5">5F</xref> and fig. 11 in <xref ref-type="bibr" rid="B5">Zhang et al. 2008</xref>); 3) conductor (C) tongue-shaped with narrow tip (Fig. <xref ref-type="fig" rid="F1">1D–F</xref>) (vs. not tongue-shaped, with wider tip, Fig. <xref ref-type="fig" rid="F5">5F, G</xref> and fig. 12 in <xref ref-type="bibr" rid="B5">Zhang et al. 2008</xref>); 4) scape (<abbrev xmlns:xlink="http://www.w3.org/1999/xlink" xlink:title="scape" id="ABBRID0EIOAC" xlink:type="simple">Sc</abbrev>) extending posteriorly to the center of atrium (Fig. <xref ref-type="fig" rid="F2">2C</xref>) (vs. scape extending to posterior edge of atrium, Fig. <xref ref-type="fig" rid="F5">5C</xref> and fig. 14 in <xref ref-type="bibr" rid="B5">Zhang et al. 2008</xref>); and 5) spermathecae (S) kidney-shaped (Fig. <xref ref-type="fig" rid="F2">2D</xref>) (vs. spherical, Fig. <xref ref-type="fig" rid="F5">5D</xref> fig. 16 in <xref ref-type="bibr" rid="B5">Zhang et al. 2008</xref>).</p><fig id="F1" position="float" orientation="portrait"><object-id xmlns:xlink="http://www.w3.org/1999/xlink" content-type="doi" xlink:type="simple">10.3897/zookeys.1236.143650.figure1</object-id><object-id xmlns:xlink="http://www.w3.org/1999/xlink" content-type="arpha" xlink:type="simple">09475374-8D57-5BFB-9BDA-33262FD599C6</object-id><label>Figure 1.</label><caption><p><italic><tp:taxon-name><tp:taxon-name-part taxon-name-part-type="genus" reg="Ageleradix">Ageleradix</tp:taxon-name-part><tp:taxon-name-part taxon-name-part-type="species" reg="dulong">dulong</tp:taxon-name-part></tp:taxon-name></italic> Mu, Wang &amp; Zhang, sp. nov., male left palp <bold>A</bold> bulb, prolateral view <bold>B</bold> same, ventral view <bold>C</bold> same, retrolateral view <bold>D</bold> prolateral view <bold>E</bold> ventral view <bold>F</bold> retrolateral view. Abbreviations: <bold>C</bold>—conductor; <bold>E</bold>—embolus; <bold>MA</bold>—median apophysis; <bold>R</bold>—radix; <bold><abbrev xmlns:xlink="http://www.w3.org/1999/xlink" xlink:title="retrolateral tibial apophysis" id="ABBRID0ENAAE" xlink:type="simple">RTA</abbrev></bold>—retrolateral tibial apophysis; <bold><abbrev xmlns:xlink="http://www.w3.org/1999/xlink" xlink:title="tegular apophysis" id="ABBRID0ESAAE" xlink:type="simple">TA</abbrev></bold>—tegular apophysis; <bold>Tp</bold>—tegular process; <bold>ST</bold>—subtegulum.</p></caption><graphic xmlns:xlink="http://www.w3.org/1999/xlink" xlink:href="zookeys-1236-197_article-143650__-g001.jpg" position="float" orientation="portrait" xlink:type="simple" id="oo_1320816.jpg"><uri content-type="original_file" xlink:type="simple">https://binary.pensoft.net/fig/1320816</uri></graphic></fig><fig id="F2" position="float" orientation="portrait"><object-id xmlns:xlink="http://www.w3.org/1999/xlink" content-type="doi" xlink:type="simple">10.3897/zookeys.1236.143650.figure2</object-id><object-id xmlns:xlink="http://www.w3.org/1999/xlink" content-type="arpha" xlink:type="simple">B346C1F7-60E5-584F-9FCF-2DB55B23BF46</object-id><label>Figure 2.</label><caption><p><italic><tp:taxon-name><tp:taxon-name-part taxon-name-part-type="genus" reg="Ageleradix">Ageleradix</tp:taxon-name-part><tp:taxon-name-part taxon-name-part-type="species" reg="dulong">dulong</tp:taxon-name-part></tp:taxon-name></italic> Mu, Wang &amp; Zhang, sp. nov. Male holotype (<bold>A</bold>) and female paratype (<bold>B–D</bold>) <bold>A, B</bold> habitus, dorsal view <bold>C</bold> epigyne, ventral view <bold>D</bold> same, dorsal view. Abbreviations: <bold>CD</bold>—copulatory duct; <bold>CO</bold>—copulatory opening; <bold>FD</bold>—fertilization duct; <bold>S</bold>—spermathecae; <bold><abbrev xmlns:xlink="http://www.w3.org/1999/xlink" xlink:title="scape" id="ABBRID0EFCAE" xlink:type="simple">Sc</abbrev></bold>—scape; <bold>SH</bold>—spermathecal head; <bold>SS</bold>—spermathecal stalk.</p></caption><graphic xmlns:xlink="http://www.w3.org/1999/xlink" xlink:href="zookeys-1236-197_article-143650__-g002.jpg" position="float" orientation="portrait" xlink:type="simple" id="oo_1320817.jpg"><uri content-type="original_file" xlink:type="simple">https://binary.pensoft.net/fig/1320817</uri></graphic></fig></tp:treatment-sec><tp:treatment-sec sec-type="description" id="SECID0ESCAE"><title>Description.</title><p><bold>Male</bold> (holotype, Fig. <xref ref-type="fig" rid="F2">2A</xref>). Total length 10.91. Carapace: 4.94 long, 3.60 wide. Abdomen: 5.83 long, 3.28 wide. Eye sizes and interdistances: <abbrev xmlns:xlink="http://www.w3.org/1999/xlink" xlink:title="anterior median eye" id="ABBRID0E5CAE" xlink:type="simple">AME</abbrev> 0.28, <abbrev xmlns:xlink="http://www.w3.org/1999/xlink" xlink:title="anterior lateral eye" id="ABBRID0ECDAE" xlink:type="simple">ALE</abbrev> 0.32, <abbrev xmlns:xlink="http://www.w3.org/1999/xlink" xlink:title="posterior median eye" id="ABBRID0EGDAE" xlink:type="simple">PME</abbrev> 0.25, <abbrev xmlns:xlink="http://www.w3.org/1999/xlink" xlink:title="posterior-lateral eye" id="ABBRID0EKDAE" xlink:type="simple">PLE</abbrev> 0.30, <abbrev xmlns:xlink="http://www.w3.org/1999/xlink" xlink:title="anterior median eye" id="ABBRID0EODAE" xlink:type="simple">AME</abbrev>–<abbrev xmlns:xlink="http://www.w3.org/1999/xlink" xlink:title="anterior median eye" id="ABBRID0ESDAE" xlink:type="simple">AME</abbrev> 0.09, <abbrev xmlns:xlink="http://www.w3.org/1999/xlink" xlink:title="anterior median eye" id="ABBRID0EWDAE" xlink:type="simple">AME</abbrev>–<abbrev xmlns:xlink="http://www.w3.org/1999/xlink" xlink:title="anterior lateral eye" id="ABBRID0E1DAE" xlink:type="simple">ALE</abbrev> 0.07, <abbrev xmlns:xlink="http://www.w3.org/1999/xlink" xlink:title="posterior median eye" id="ABBRID0E5DAE" xlink:type="simple">PME</abbrev>–<abbrev xmlns:xlink="http://www.w3.org/1999/xlink" xlink:title="posterior median eye" id="ABBRID0ECEAE" xlink:type="simple">PME</abbrev> 0.17, <abbrev xmlns:xlink="http://www.w3.org/1999/xlink" xlink:title="posterior median eye" id="ABBRID0EGEAE" xlink:type="simple">PME</abbrev>–<abbrev xmlns:xlink="http://www.w3.org/1999/xlink" xlink:title="posterior-lateral eye" id="ABBRID0EKEAE" xlink:type="simple">PLE</abbrev> 0.16, <abbrev xmlns:xlink="http://www.w3.org/1999/xlink" xlink:title="anterior lateral eye" id="ABBRID0EOEAE" xlink:type="simple">ALE</abbrev>–<abbrev xmlns:xlink="http://www.w3.org/1999/xlink" xlink:title="posterior-lateral eye" id="ABBRID0ESEAE" xlink:type="simple">PLE</abbrev> 0.07. MOA: anterior width 0.59, posterior width 0.67, 0.70 long. Clypeus 0.37 long. Chelicerae with 3 promarginal and 3 retromarginal teeth. Leg measurements: I 28.48 (7.65, 9.13, 8.04, 3.66), II 24.64 (6.81, 7.61, 6.78, 3.44), III 21.29 (5.89, 6.23, 6.18, 2.99), IV 25.88 (6.67, 7.60, 8.03, 3.58). Carapace yellow, with U-shaped brown pattern. Cervical groove and radial groove distinct. Fovea short, slightly depressed. Abdomen ovoid, gray; cardiac mark red-brown; posterodorsal part of abdomen with 3 distinct chevrons. Anterior spinnerets shorter than basal segment of posterior-lateral spinnerets.</p><p>Palp (Fig. <xref ref-type="fig" rid="F1">1A–F</xref>). Tibia about 2/3 length of cymbium, tibial apophysis (<abbrev xmlns:xlink="http://www.w3.org/1999/xlink" xlink:title="retrolateral tibial apophysis" id="ABBRID0E3EAE" xlink:type="simple">RTA</abbrev>) nubbly, extending towards dorsal part of cymbium. Cymbial tip long, about half length of cymbium. Bulb oval, about half length of cymbium. Tegulum with cuspides process (Tp) at middle of prolateral margin. Tegular apophysis (<abbrev xmlns:xlink="http://www.w3.org/1999/xlink" xlink:title="tegular apophysis" id="ABBRID0EAFAE" xlink:type="simple">TA</abbrev>) transverse, tip round. Conductor (C) lamellar, heavily sclerotized, tongue-shaped, tip curved toward prolateral, with several sclerites at retro-surface. Radix (R) strongly sclerotized, tip blunt. Median apophysis (MA) straight, formed concavity in ventral view, with blunt end. Embolus (E) originating from anterior part of tegulum, hook-shaped in ventral view and S-shaped in prolateral view, tapering from base to tip.</p><p><bold>Female</bold> (paratype, Fig. <xref ref-type="fig" rid="F2">2B</xref>). Total length 14.34. Carapace: 5.74 long, 4.46 wide. Abdomen: 8.29 long, 5.22 wide. Eye sizes and interdistances: <abbrev xmlns:xlink="http://www.w3.org/1999/xlink" xlink:title="anterior median eye" id="ABBRID0EMFAE" xlink:type="simple">AME</abbrev> 0.34, <abbrev xmlns:xlink="http://www.w3.org/1999/xlink" xlink:title="anterior lateral eye" id="ABBRID0EQFAE" xlink:type="simple">ALE</abbrev> 0.37, <abbrev xmlns:xlink="http://www.w3.org/1999/xlink" xlink:title="posterior median eye" id="ABBRID0EUFAE" xlink:type="simple">PME</abbrev> 0.31, <abbrev xmlns:xlink="http://www.w3.org/1999/xlink" xlink:title="posterior-lateral eye" id="ABBRID0EYFAE" xlink:type="simple">PLE</abbrev> 0.36, <abbrev xmlns:xlink="http://www.w3.org/1999/xlink" xlink:title="anterior median eye" id="ABBRID0E3FAE" xlink:type="simple">AME</abbrev>–<abbrev xmlns:xlink="http://www.w3.org/1999/xlink" xlink:title="anterior median eye" id="ABBRID0EAGAE" xlink:type="simple">AME</abbrev> 0.12, <abbrev xmlns:xlink="http://www.w3.org/1999/xlink" xlink:title="anterior median eye" id="ABBRID0EEGAE" xlink:type="simple">AME</abbrev>–<abbrev xmlns:xlink="http://www.w3.org/1999/xlink" xlink:title="anterior lateral eye" id="ABBRID0EIGAE" xlink:type="simple">ALE</abbrev> 0.09, <abbrev xmlns:xlink="http://www.w3.org/1999/xlink" xlink:title="posterior median eye" id="ABBRID0EMGAE" xlink:type="simple">PME</abbrev>–<abbrev xmlns:xlink="http://www.w3.org/1999/xlink" xlink:title="posterior median eye" id="ABBRID0EQGAE" xlink:type="simple">PME</abbrev> 0.24, <abbrev xmlns:xlink="http://www.w3.org/1999/xlink" xlink:title="posterior median eye" id="ABBRID0EUGAE" xlink:type="simple">PME</abbrev>–<abbrev xmlns:xlink="http://www.w3.org/1999/xlink" xlink:title="posterior-lateral eye" id="ABBRID0EYGAE" xlink:type="simple">PLE</abbrev> 0.21, <abbrev xmlns:xlink="http://www.w3.org/1999/xlink" xlink:title="anterior lateral eye" id="ABBRID0E3GAE" xlink:type="simple">ALE</abbrev>–<abbrev xmlns:xlink="http://www.w3.org/1999/xlink" xlink:title="posterior-lateral eye" id="ABBRID0EAHAE" xlink:type="simple">PLE</abbrev> 0.10. MOA: anterior width 0.72, posterior width 0.82, 0.87 long. Clypeus 0.49 long. Leg measurements: I 23.52 (6.47, 7.69, 5.93, 3.43), II 20.65 (5.83, 6.58, 5.19, 3.05), III 18.55 (5.43, 5.61, 4.98, 2.53), IV 23.91 (6.65, 7.51, 6.73, 3.02). All other somatic characters same as in male.</p><p>Epigyne (Fig. <xref ref-type="fig" rid="F2">2C, D</xref>). Atrium oval, located posteriorly, binocular-shaped, anterior edge of atrium with kind of scape (<abbrev xmlns:xlink="http://www.w3.org/1999/xlink" xlink:title="scape" id="ABBRID0EKHAE" xlink:type="simple">Sc</abbrev>). Copulatory openings (CO) located anteromesally. Copulatory ducts (CD) transparent, membranous, “八” shaped. Spermathecae (S) kidney-shaped, located at posterior-lateral edge epigynal plate, spermathecal stalk (SS) tube-like, spermathecal head (SH) oval, anteriorly located in dorsal view. Fertilization ducts (FD) extending anteromesally.</p></tp:treatment-sec><tp:treatment-sec sec-type="distribution" id="SECID0EOHAE"><title>Distribution.</title><p>Known only from the type locality.</p></tp:treatment-sec><tp:treatment-sec><!--Section generated to contain objects referenced in tp:taxon-treatment.--><fig id="F5" position="float" orientation="portrait"><object-id xmlns:xlink="http://www.w3.org/1999/xlink" content-type="doi" xlink:type="simple">10.3897/zookeys.1236.143650.figure5</object-id><object-id xmlns:xlink="http://www.w3.org/1999/xlink" content-type="arpha" xlink:type="simple">B595158A-5B95-5B84-8370-838054CC3234</object-id><label>Figure 5.</label><caption><p>Habitus of <italic><tp:taxon-name><tp:taxon-name-part taxon-name-part-type="genus" reg="Ageleradix">Ageleradix</tp:taxon-name-part><tp:taxon-name-part taxon-name-part-type="species" reg="schwendingeri">schwendingeri</tp:taxon-name-part></tp:taxon-name></italic> Zhang, Li &amp; Xu, 2008 <bold>A</bold> male, dorsal view <bold>B</bold> female, dorsal view <bold>C</bold> epigyne, ventral view <bold>D</bold> same, dorsal view <bold>E</bold> male left palp, prolateral view <bold>F</bold> same, ventral view <bold>G</bold> same, retrolateral view. Abbreviations: <bold>C</bold>—conductor; <bold>E</bold>—embolus; <bold>MA</bold>—median apophysis; <bold>R</bold>—radix; <bold><abbrev xmlns:xlink="http://www.w3.org/1999/xlink" xlink:title="retrolateral tibial apophysis" id="ABBRID0EUXAE" xlink:type="simple">RTA</abbrev></bold>—retrolateral tibial apophysis; <bold><abbrev xmlns:xlink="http://www.w3.org/1999/xlink" xlink:title="tegular apophysis" id="ABBRID0EZXAE" xlink:type="simple">TA</abbrev></bold>—tegular apophysis; <bold>Tp</bold>—tegular process; <bold>S</bold>—spermathecae; <bold><abbrev xmlns:xlink="http://www.w3.org/1999/xlink" xlink:title="scape" id="ABBRID0ECYAE" xlink:type="simple">Sc</abbrev></bold>—scape.</p></caption><graphic xmlns:xlink="http://www.w3.org/1999/xlink" xlink:href="zookeys-1236-197_article-143650__-g005.jpg" position="float" orientation="portrait" xlink:type="simple" id="oo_1320820.jpg"><uri content-type="original_file" xlink:type="simple">https://binary.pensoft.net/fig/1320820</uri></graphic></fig></tp:treatment-sec><ref-list><ref id="B5"><mixed-citation xmlns:xlink="http://www.w3.org/1999/xlink" xlink:type="simple"><person-group><name name-style="western"><surname>Zhang</surname><given-names>XF</given-names></name><name name-style="western"><surname>Li</surname><given-names>SQ</given-names></name><name name-style="western"><surname>Xu</surname><given-names>X</given-names></name></person-group> (<year>2008</year>) <article-title>A further study on the species of the spider family <tp:taxon-name><tp:taxon-name-part taxon-name-part-type="family">Agelenidae</tp:taxon-name-part></tp:taxon-name> from China (<tp:taxon-name><tp:taxon-name-part taxon-name-part-type="class">Arachnida</tp:taxon-name-part></tp:taxon-name>: <tp:taxon-name><tp:taxon-name-part taxon-name-part-type="order">Araneae</tp:taxon-name-part></tp:taxon-name>).</article-title><source>Revue Suisse de Zoologie</source><volume>115</volume>: <fpage>95</fpage>–<lpage>106</lpage>. <ext-link xlink:href="10.5962/bhl.part.80422" ext-link-type="doi" xlink:type="simple">https://doi.org/10.5962/bhl.part.80422</ext-link></mixed-citation></ref></ref-list></tp:taxon-treatment>
