# Supplementary material for: ﻿Review of the genus Ageleradix Xu & Li, 2007 (Araneae, Agelenidae), with descriptions of three new species
Source: Zookeys. 2025 May 2;1236:197–208. doi: 10.3897/zookeys.1236.143650 (PMC12065007; doi:10.3897/zookeys.1236.143650)
Supplement: XML Treatment for Ageleradix jinfoshan [file zookeys.1236.143650-treatment3.xml]

<!DOCTYPE tp:taxon-treatment
  PUBLIC "-//TaxonX//DTD Taxonomic Treatment Publishing DTD v0 20100105//EN" "tax-treatment-NSO.dtd">
<tp:taxon-treatment xmlns:tp="http://www.plazi.org/taxpub"><tp:treatment-meta><kwd-group><label>Taxon classification</label><kwd>
              <named-content content-type="kingdom">Animalia</named-content>
            </kwd><kwd>
              <named-content content-type="order">Araneae</named-content>
            </kwd><kwd>
              <named-content content-type="family">Agelenidae</named-content>
            </kwd></kwd-group><mixed-citation publication-type="journal"><person-group><name><surname>Mu</surname><given-names>Yan-Nan</given-names></name><name><surname>Wang</surname><given-names>Lu-Yu</given-names></name><name><surname>Ren</surname><given-names>Tian-Yu</given-names></name><name><surname>Tian</surname><given-names>Yuan</given-names></name><name><surname>Zhang</surname><given-names>Zhi-Sheng</given-names></name></person-group><article-title>﻿Review of the genus <italic><tp:taxon-name><tp:taxon-name-part taxon-name-part-type="genus" reg="Ageleradix">Ageleradix</tp:taxon-name-part></tp:taxon-name></italic> Xu &amp; Li, 2007 (<tp:taxon-name><tp:taxon-name-part taxon-name-part-type="order">Araneae</tp:taxon-name-part></tp:taxon-name>, <tp:taxon-name><tp:taxon-name-part taxon-name-part-type="family">Agelenidae</tp:taxon-name-part></tp:taxon-name>), with descriptions of three new species</article-title><source>Zookeys</source><day>02</day><month>05</month><year>2025</year><volume>1236</volume><fpage>197</fpage><lpage>208</lpage><pub-id pub-id-type="doi">10.3897/zookeys.1236.143650</pub-id></mixed-citation></tp:treatment-meta><tp:nomenclature><label>﻿</label><tp:taxon-name>
            <object-id xmlns:xlink="http://www.w3.org/1999/xlink" content-type="arpha" xlink:type="simple">00B65A4C-2CFC-5D9A-8C0E-8B1E229D5C18</object-id>
            <tp:taxon-name-part taxon-name-part-type="genus" reg="Ageleradix">Ageleradix</tp:taxon-name-part>
            <tp:taxon-name-part taxon-name-part-type="species" reg="jinfoshan">jinfoshan</tp:taxon-name-part>
            <object-id xmlns:xlink="http://www.w3.org/1999/xlink" content-type="zoobank" xlink:type="simple">https://zoobank.org/025747BE-8F6A-40DB-89A3-875AFC819008</object-id>
          </tp:taxon-name><tp:taxon-authority>Mu, Wang &amp; Zhang</tp:taxon-authority><tp:taxon-status xmlns:xlink="http://www.w3.org/1999/xlink" xlink:type="simple">sp. nov.</tp:taxon-status><xref ref-type="fig" rid="F3">Chinese name: 金佛山漏斗蛛 Fig. 3</xref></tp:nomenclature><tp:treatment-sec sec-type="type material" id="SECID0EBJAE"><title>Type material.</title><p><bold><italic>Holotype</italic></bold> • ♀, China, Chongqing Mun., Nanchuan Dist., Jinfo Mt Reserve (Gufo Cave); <named-content xmlns:xlink="http://www.w3.org/1999/xlink" content-type="dwc:verbatimCoordinates" xlink:type="simple"><named-content content-type="geo-json" specific-use="{&#34;type&#34;:&#34;Point&#34;,&#34;coordinates&#34;:[107.192261,29.035258]}" id="NCID0EPJAE" xlink:type="simple">29°2'6.93"N, 107°11'32.14"E</named-content></named-content>, elev. 2043 m, 4.09.2024, leg. Z.S. Zhang.</p></tp:treatment-sec><tp:treatment-sec sec-type="etymology" id="SECID0EUJAE"><title>Etymology.</title><p>The specific name is derived from the type locality (jinfoshan = Jinfo mountain); noun in apposition.</p></tp:treatment-sec><tp:treatment-sec sec-type="diagnosis" id="SECID0EDKAE"><title>Diagnosis.</title><p>The new species resembles <italic><tp:taxon-name><tp:taxon-name-part taxon-name-part-type="genus" reg="Ageleradix">A.</tp:taxon-name-part><tp:taxon-name-part taxon-name-part-type="species" reg="zhishengi">zhishengi</tp:taxon-name-part></tp:taxon-name></italic> in having similar-shaped anterior part of atrium (cf. Fig. <xref ref-type="fig" rid="F3">3B, C</xref>, and fig. 29A, B in <xref ref-type="bibr" rid="B6">Zhu et al. 2017</xref>), but can be differentiated from it by: 1) septum (Se) reaching posterior edge of epigyne (Fig. <xref ref-type="fig" rid="F3">3B</xref>) (vs. epigyne with scape, fig. 29A in <xref ref-type="bibr" rid="B6">Zhu et al. 2017</xref>), and 2) copulatory duct (CD) nearly straight (Fig. <xref ref-type="fig" rid="F3">3C</xref>) (vs. strongly curved, fig. 29B in <xref ref-type="bibr" rid="B6">Zhu et al. 2017</xref>).</p><fig id="F3" position="float" orientation="portrait"><object-id xmlns:xlink="http://www.w3.org/1999/xlink" content-type="doi" xlink:type="simple">10.3897/zookeys.1236.143650.figure3</object-id><object-id xmlns:xlink="http://www.w3.org/1999/xlink" content-type="arpha" xlink:type="simple">6CC1D7D2-4949-5F57-B4E9-0F8214EC7627</object-id><label>Figure 3.</label><caption><p><italic><tp:taxon-name><tp:taxon-name-part taxon-name-part-type="genus" reg="Ageleradix">Ageleradix</tp:taxon-name-part><tp:taxon-name-part taxon-name-part-type="species" reg="jinfoshan">jinfoshan</tp:taxon-name-part></tp:taxon-name></italic> Mu, Wang &amp; Zhang, sp. nov., female holotype <bold>A</bold> dorsal view <bold>B</bold> epigyne, ventral view <bold>C</bold> same, dorsal view. Abbreviations: <bold>CD</bold>—copulatory duct; <bold>CO</bold>—copulatory opening; <bold>FD</bold>—fertilization duct; <bold>S</bold>—spermathecae; <bold>Se</bold>—septum; <bold>SH</bold>—spermatheacl head.</p></caption><graphic xmlns:xlink="http://www.w3.org/1999/xlink" xlink:href="zookeys-1236-197_article-143650__-g003.jpg" position="float" orientation="portrait" xlink:type="simple" id="oo_1320818.jpg"><uri content-type="original_file" xlink:type="simple">https://binary.pensoft.net/fig/1320818</uri></graphic></fig></tp:treatment-sec><tp:treatment-sec sec-type="description" id="SECID0EWMAE"><title>Description.</title><p><bold>Female</bold>. Total length 7.94. Carapace: 3.68 long, 2.91 wide. Abdomen: 4.70 long, 2.95 wide. Eye sizes and interdistances: <abbrev xmlns:xlink="http://www.w3.org/1999/xlink" xlink:title="anterior median eye" id="ABBRID0E5MAE" xlink:type="simple">AME</abbrev> 0.22, <abbrev xmlns:xlink="http://www.w3.org/1999/xlink" xlink:title="anterior lateral eye" id="ABBRID0ECNAE" xlink:type="simple">ALE</abbrev> 0.24, <abbrev xmlns:xlink="http://www.w3.org/1999/xlink" xlink:title="posterior median eye" id="ABBRID0EGNAE" xlink:type="simple">PME</abbrev> 0.20, <abbrev xmlns:xlink="http://www.w3.org/1999/xlink" xlink:title="posterior-lateral eye" id="ABBRID0EKNAE" xlink:type="simple">PLE</abbrev> 0.21, <abbrev xmlns:xlink="http://www.w3.org/1999/xlink" xlink:title="anterior median eye" id="ABBRID0EONAE" xlink:type="simple">AME</abbrev>–<abbrev xmlns:xlink="http://www.w3.org/1999/xlink" xlink:title="anterior median eye" id="ABBRID0ESNAE" xlink:type="simple">AME</abbrev> 0.07, <abbrev xmlns:xlink="http://www.w3.org/1999/xlink" xlink:title="anterior median eye" id="ABBRID0EWNAE" xlink:type="simple">AME</abbrev>–<abbrev xmlns:xlink="http://www.w3.org/1999/xlink" xlink:title="anterior lateral eye" id="ABBRID0E1NAE" xlink:type="simple">ALE</abbrev> 0.06, <abbrev xmlns:xlink="http://www.w3.org/1999/xlink" xlink:title="posterior median eye" id="ABBRID0E5NAE" xlink:type="simple">PME</abbrev>–<abbrev xmlns:xlink="http://www.w3.org/1999/xlink" xlink:title="posterior median eye" id="ABBRID0ECOAE" xlink:type="simple">PME</abbrev> 0.19, <abbrev xmlns:xlink="http://www.w3.org/1999/xlink" xlink:title="posterior median eye" id="ABBRID0EGOAE" xlink:type="simple">PME</abbrev>–<abbrev xmlns:xlink="http://www.w3.org/1999/xlink" xlink:title="posterior-lateral eye" id="ABBRID0EKOAE" xlink:type="simple">PLE</abbrev> 0.12, <abbrev xmlns:xlink="http://www.w3.org/1999/xlink" xlink:title="anterior lateral eye" id="ABBRID0EOOAE" xlink:type="simple">ALE</abbrev>–<abbrev xmlns:xlink="http://www.w3.org/1999/xlink" xlink:title="posterior-lateral eye" id="ABBRID0ESOAE" xlink:type="simple">PLE</abbrev> 0.07. MOA: anterior width 0.44, posterior width 0.55, 0.48 long. Clypeus 0.10 long. Chelicerae with 3 promarginal and 3 retromarginal teeth. Leg measurements: I 11.84 (3.18, 4.07, 2.73, 1.86), II 10.26 (3.00, 3.29, 2.33, 1.64), III 10.19 (2.79, 3.29, 2.57, 1.54), IV 13.96 (3.83, 4.32, 3.81, 2.00). Carapace white-yellow, with U-shaped dark brown pattern. Cervical groove and radial grooves distinct. Fovea short, slightly depressed. Abdomen ovoid, gray; cardiac mark nearly as long as abdomen, red-brown. Anterior spinnerets shorter than basal segment of posterior-lateral spinnerets.</p><p>Epigyne as in Fig. <xref ref-type="fig" rid="F3">3B, C</xref>. Atrium balloon-shaped, membranous, with distinct septum (Se) reaching posterior margin, more than 3 times longer than wide, with parallel margins. Copulatory opening (CO) located posteriorly. Copulatory ducts (CD) curved. Spermathecal head (SH) clavate. Spermathecae (S) fist-shaped, posteriorly located spaced by about 2 times diameter of spermathecae. Fertilization ducts (FD) extending antero-laterally.</p><p><bold>Male.</bold> Unknown.</p></tp:treatment-sec><tp:treatment-sec sec-type="distribution" id="SECID0EAPAE"><title>Distribution.</title><p>Known only from the type locality.</p></tp:treatment-sec><ref-list><ref id="B6"><mixed-citation xmlns:xlink="http://www.w3.org/1999/xlink" xlink:type="simple"><person-group><name name-style="western"><surname>Zhu</surname><given-names>MS</given-names></name><name name-style="western"><surname>Wang</surname><given-names>XP</given-names></name><name name-style="western"><surname>Zhang</surname><given-names>ZS</given-names></name></person-group> (<year>2017</year>) <source>Fauna Sinica: Invertebrata Vol. 59: <tp:taxon-name><tp:taxon-name-part taxon-name-part-type="class">Arachnida</tp:taxon-name-part></tp:taxon-name>: <tp:taxon-name><tp:taxon-name-part taxon-name-part-type="order">Araneae</tp:taxon-name-part></tp:taxon-name>: <tp:taxon-name><tp:taxon-name-part taxon-name-part-type="family">Agelenidae</tp:taxon-name-part></tp:taxon-name> and <tp:taxon-name><tp:taxon-name-part taxon-name-part-type="family">Amaurobiidae</tp:taxon-name-part></tp:taxon-name>.</source><publisher-name>Science Press</publisher-name>, <publisher-loc>Beijing</publisher-loc>, <size units="page">727 pp</size>.</mixed-citation></ref></ref-list></tp:taxon-treatment>
