# Supplementary material for: ﻿Review of the genus Ageleradix Xu & Li, 2007 (Araneae, Agelenidae), with descriptions of three new species
Source: Zookeys. 2025 May 2;1236:197–208. doi: 10.3897/zookeys.1236.143650 (PMC12065007; doi:10.3897/zookeys.1236.143650)
Supplement: XML Treatment for Ageleradix nangunhe [file zookeys.1236.143650-treatment4.xml]

<!DOCTYPE tp:taxon-treatment
  PUBLIC "-//TaxonX//DTD Taxonomic Treatment Publishing DTD v0 20100105//EN" "tax-treatment-NSO.dtd">
<tp:taxon-treatment xmlns:tp="http://www.plazi.org/taxpub"><tp:treatment-meta><kwd-group><label>Taxon classification</label><kwd>
              <named-content content-type="kingdom">Animalia</named-content>
            </kwd><kwd>
              <named-content content-type="order">Araneae</named-content>
            </kwd><kwd>
              <named-content content-type="family">Agelenidae</named-content>
            </kwd></kwd-group><mixed-citation publication-type="journal"><person-group><name><surname>Mu</surname><given-names>Yan-Nan</given-names></name><name><surname>Wang</surname><given-names>Lu-Yu</given-names></name><name><surname>Ren</surname><given-names>Tian-Yu</given-names></name><name><surname>Tian</surname><given-names>Yuan</given-names></name><name><surname>Zhang</surname><given-names>Zhi-Sheng</given-names></name></person-group><article-title>﻿Review of the genus <italic><tp:taxon-name><tp:taxon-name-part taxon-name-part-type="genus" reg="Ageleradix">Ageleradix</tp:taxon-name-part></tp:taxon-name></italic> Xu &amp; Li, 2007 (<tp:taxon-name><tp:taxon-name-part taxon-name-part-type="order">Araneae</tp:taxon-name-part></tp:taxon-name>, <tp:taxon-name><tp:taxon-name-part taxon-name-part-type="family">Agelenidae</tp:taxon-name-part></tp:taxon-name>), with descriptions of three new species</article-title><source>Zookeys</source><day>02</day><month>05</month><year>2025</year><volume>1236</volume><fpage>197</fpage><lpage>208</lpage><pub-id pub-id-type="doi">10.3897/zookeys.1236.143650</pub-id></mixed-citation></tp:treatment-meta><tp:nomenclature><label>﻿</label><tp:taxon-name>
            <object-id xmlns:xlink="http://www.w3.org/1999/xlink" content-type="arpha" xlink:type="simple">5B913D7C-CCBF-5CC2-8054-B389B02A6D97</object-id>
            <tp:taxon-name-part taxon-name-part-type="genus" reg="Ageleradix">Ageleradix</tp:taxon-name-part>
            <tp:taxon-name-part taxon-name-part-type="species" reg="nangunhe">nangunhe</tp:taxon-name-part>
            <object-id xmlns:xlink="http://www.w3.org/1999/xlink" content-type="zoobank" xlink:type="simple">https://zoobank.org/0CD4166C-E283-4EF3-B3E4-181EE2084F2F</object-id>
          </tp:taxon-name><tp:taxon-authority>Mu, Wang &amp; Zhang</tp:taxon-authority><tp:taxon-status xmlns:xlink="http://www.w3.org/1999/xlink" xlink:type="simple">sp. nov.</tp:taxon-status><xref ref-type="fig" rid="F4">Chinese name: 南滚河盾漏斗蛛 Fig. 4</xref></tp:nomenclature><tp:treatment-sec sec-type="type material" id="SECID0ETQAE"><title>Type material.</title><p><bold><italic>Holotype</italic></bold> • ♂, China, Yunnan Prov., Lincang City, Cangyuan Co., Nangunhe National Nature Reserve, Mengjiao station; <named-content xmlns:xlink="http://www.w3.org/1999/xlink" content-type="dwc:verbatimCoordinates" xlink:type="simple"><named-content content-type="geo-json" specific-use="{&#34;type&#34;:&#34;Point&#34;,&#34;coordinates&#34;:[99.190036,23.276669]}" id="NCID0EBRAE" xlink:type="simple">23°16'36.01"N, 99°11'24.13"E</named-content></named-content>, elev. 1747 m, 29.09.2024, leg. Y.J. Cai and L.X. Cheng. <bold><italic>Paratypes</italic></bold>: • 2♀, with same data as holotype.</p></tp:treatment-sec><tp:treatment-sec sec-type="etymology" id="SECID0EJRAE"><title>Etymology.</title><p>The specific name is derived from the type locality; noun in apposition.</p></tp:treatment-sec><tp:treatment-sec sec-type="diagnosis" id="SECID0EORAE"><title>Diagnosis.</title><p>The male of this new species resembles those of <italic><tp:taxon-name><tp:taxon-name-part taxon-name-part-type="genus" reg="Ageleradix">A.</tp:taxon-name-part><tp:taxon-name-part taxon-name-part-type="species" reg="schwendingeri">schwendingeri</tp:taxon-name-part></tp:taxon-name></italic> in having similarly shaped retrolateral tibial apophysis (<abbrev xmlns:xlink="http://www.w3.org/1999/xlink" xlink:title="retrolateral tibial apophysis" id="ABBRID0E6RAE" xlink:type="simple">RTA</abbrev>) and short tibia (cf. Fig. <xref ref-type="fig" rid="F4">4E–G</xref> and Fig. <xref ref-type="fig" rid="F5">5E–G</xref>, fig. 26D in <xref ref-type="bibr" rid="B6">Zhu et al. 2017</xref>), but can be differentiated from it by: 1) embolus (E) long, filiform (Fig. <xref ref-type="fig" rid="F4">4E–G</xref>) (vs. short, hooked, fig. 26D in <xref ref-type="bibr" rid="B6">Zhu et al. 2017</xref>); and 2) conductor (C) membranous, with rounded tip (Fig. <xref ref-type="fig" rid="F4">4E–G</xref>) (vs. strongly sclerotized, tip winding, Fig. <xref ref-type="fig" rid="F4">4E–G</xref> and Fig. <xref ref-type="fig" rid="F5">5E–G</xref>). The female of the new species resembles those of <italic><tp:taxon-name><tp:taxon-name-part taxon-name-part-type="genus" reg="Ageleradix">A.</tp:taxon-name-part><tp:taxon-name-part taxon-name-part-type="species" reg="cymbiforma">cymbiforma</tp:taxon-name-part></tp:taxon-name></italic> in having similarly shaped atrium located posteriorly (cf. Fig. <xref ref-type="fig" rid="F4">4C</xref> and fig. 24A in <xref ref-type="bibr" rid="B6">Zhu et al. 2017</xref>), but can be differentiated from it by: 1) septum (Sp) 2 times longer than wide (Fig. <xref ref-type="fig" rid="F4">4C</xref>) (vs. narrow, more than 4 times longer than wide, fig. 24A in <xref ref-type="bibr" rid="B6">Zhu et al. 2017</xref>); and 2) copulatory bursae (CB) balloon-shaped (Fig. <xref ref-type="fig" rid="F4">4D</xref>) (vs. clavate, fig. 24B in <xref ref-type="bibr" rid="B6">Zhu et al. 2017</xref>).</p><fig id="F4" position="float" orientation="portrait"><object-id xmlns:xlink="http://www.w3.org/1999/xlink" content-type="doi" xlink:type="simple">10.3897/zookeys.1236.143650.figure4</object-id><object-id xmlns:xlink="http://www.w3.org/1999/xlink" content-type="arpha" xlink:type="simple">75597217-AF3C-579E-8F4B-49D4DB151DA3</object-id><label>Figure 4.</label><caption><p>Mu, Wang &amp; Zhang, sp. nov., male holotype and female paratype <bold>A</bold> male, dorsal view <bold>B</bold> female, dorsal view <bold>C</bold> epigyne, ventral view <bold>D</bold> same, dorsal view <bold>E</bold> left palp, prolateral view <bold>F</bold> same, ventral view <bold>G</bold> same, retrolateral view. Abbreviations: <bold>bTA</bold>—basal tibial apophysis; <bold>C</bold>—conductor; <bold>CB</bold>—copulatory bursa; <bold>CD</bold>—copulatory duct; <bold>CO</bold>—copulatory opening; <bold>E</bold>—embolus; <bold>FD</bold>—fertilization duct; <bold>MA</bold>—median apophysis; <bold>R</bold>—radix; <bold><abbrev xmlns:xlink="http://www.w3.org/1999/xlink" xlink:title="retrolateral tibial apophysis" id="ABBRID0EPVAE" xlink:type="simple">RTA</abbrev></bold>—retrolateral tibial apophysis; <bold>S</bold>—spermathecae; <bold><abbrev xmlns:xlink="http://www.w3.org/1999/xlink" xlink:title="scape" id="ABBRID0EWVAE" xlink:type="simple">Sc</abbrev></bold>—scape; <bold>Se</bold>—septum; <bold>SH</bold>—spermathecal head; <bold><abbrev xmlns:xlink="http://www.w3.org/1999/xlink" xlink:title="tegular apophysis" id="ABBRID0E6VAE" xlink:type="simple">TA</abbrev></bold>—tegular apophysis; <bold>Tp</bold>—tegular process.</p></caption><graphic xmlns:xlink="http://www.w3.org/1999/xlink" xlink:href="zookeys-1236-197_article-143650__-g004.jpg" position="float" orientation="portrait" xlink:type="simple" id="oo_1320819.jpg"><uri content-type="original_file" xlink:type="simple">https://binary.pensoft.net/fig/1320819</uri></graphic></fig><fig id="F5" position="float" orientation="portrait"><object-id xmlns:xlink="http://www.w3.org/1999/xlink" content-type="doi" xlink:type="simple">10.3897/zookeys.1236.143650.figure5</object-id><object-id xmlns:xlink="http://www.w3.org/1999/xlink" content-type="arpha" xlink:type="simple">B595158A-5B95-5B84-8370-838054CC3234</object-id><label>Figure 5.</label><caption><p>Habitus of <italic><tp:taxon-name><tp:taxon-name-part taxon-name-part-type="genus" reg="Ageleradix">Ageleradix</tp:taxon-name-part><tp:taxon-name-part taxon-name-part-type="species" reg="schwendingeri">schwendingeri</tp:taxon-name-part></tp:taxon-name></italic> Zhang, Li &amp; Xu, 2008 <bold>A</bold> male, dorsal view <bold>B</bold> female, dorsal view <bold>C</bold> epigyne, ventral view <bold>D</bold> same, dorsal view <bold>E</bold> male left palp, prolateral view <bold>F</bold> same, ventral view <bold>G</bold> same, retrolateral view. Abbreviations: <bold>C</bold>—conductor; <bold>E</bold>—embolus; <bold>MA</bold>—median apophysis; <bold>R</bold>—radix; <bold><abbrev xmlns:xlink="http://www.w3.org/1999/xlink" xlink:title="retrolateral tibial apophysis" id="ABBRID0EUXAE" xlink:type="simple">RTA</abbrev></bold>—retrolateral tibial apophysis; <bold><abbrev xmlns:xlink="http://www.w3.org/1999/xlink" xlink:title="tegular apophysis" id="ABBRID0EZXAE" xlink:type="simple">TA</abbrev></bold>—tegular apophysis; <bold>Tp</bold>—tegular process; <bold>S</bold>—spermathecae; <bold><abbrev xmlns:xlink="http://www.w3.org/1999/xlink" xlink:title="scape" id="ABBRID0ECYAE" xlink:type="simple">Sc</abbrev></bold>—scape.</p></caption><graphic xmlns:xlink="http://www.w3.org/1999/xlink" xlink:href="zookeys-1236-197_article-143650__-g005.jpg" position="float" orientation="portrait" xlink:type="simple" id="oo_1320820.jpg"><uri content-type="original_file" xlink:type="simple">https://binary.pensoft.net/fig/1320820</uri></graphic></fig></tp:treatment-sec><tp:treatment-sec sec-type="description" id="SECID0ELYAE"><title>Description.</title><p><bold>Male</bold> (holotype, Fig. <xref ref-type="fig" rid="F4">4A</xref>). Total length 8.40. Carapace: 3.90 long, 2.82 wide. Abdomen: 4.90 long, 2.86 wide. Eye sizes and interdistances: <abbrev xmlns:xlink="http://www.w3.org/1999/xlink" xlink:title="anterior median eye" id="ABBRID0EXYAE" xlink:type="simple">AME</abbrev> 0.23, <abbrev xmlns:xlink="http://www.w3.org/1999/xlink" xlink:title="anterior lateral eye" id="ABBRID0E2YAE" xlink:type="simple">ALE</abbrev> 0.25, <abbrev xmlns:xlink="http://www.w3.org/1999/xlink" xlink:title="posterior median eye" id="ABBRID0E6YAE" xlink:type="simple">PME</abbrev> 0.19, <abbrev xmlns:xlink="http://www.w3.org/1999/xlink" xlink:title="posterior-lateral eye" id="ABBRID0EDZAE" xlink:type="simple">PLE</abbrev> 0.25, <abbrev xmlns:xlink="http://www.w3.org/1999/xlink" xlink:title="anterior median eye" id="ABBRID0EHZAE" xlink:type="simple">AME</abbrev>–<abbrev xmlns:xlink="http://www.w3.org/1999/xlink" xlink:title="anterior median eye" id="ABBRID0ELZAE" xlink:type="simple">AME</abbrev> 0.08, <abbrev xmlns:xlink="http://www.w3.org/1999/xlink" xlink:title="anterior median eye" id="ABBRID0EPZAE" xlink:type="simple">AME</abbrev>–<abbrev xmlns:xlink="http://www.w3.org/1999/xlink" xlink:title="anterior lateral eye" id="ABBRID0ETZAE" xlink:type="simple">ALE</abbrev> 0.09, <abbrev xmlns:xlink="http://www.w3.org/1999/xlink" xlink:title="posterior median eye" id="ABBRID0EXZAE" xlink:type="simple">PME</abbrev>–<abbrev xmlns:xlink="http://www.w3.org/1999/xlink" xlink:title="posterior median eye" id="ABBRID0E2ZAE" xlink:type="simple">PME</abbrev> 0.16, <abbrev xmlns:xlink="http://www.w3.org/1999/xlink" xlink:title="posterior median eye" id="ABBRID0E6ZAE" xlink:type="simple">PME</abbrev>–<abbrev xmlns:xlink="http://www.w3.org/1999/xlink" xlink:title="posterior-lateral eye" id="ABBRID0ED1AE" xlink:type="simple">PLE</abbrev> 0.13, <abbrev xmlns:xlink="http://www.w3.org/1999/xlink" xlink:title="anterior lateral eye" id="ABBRID0EH1AE" xlink:type="simple">ALE</abbrev>–<abbrev xmlns:xlink="http://www.w3.org/1999/xlink" xlink:title="posterior-lateral eye" id="ABBRID0EL1AE" xlink:type="simple">PLE</abbrev> 0.11. MOA: anterior width 0.49, posterior width 0.56, 0.58 long. Clypeus 0.19 long. Chelicerae with 3 promarginal and 5 retromarginal teeth. Leg measurements: I 16.77 (4.37, 5.35, 4.42, 2.63), II 13.74 (3.80, 4.20, 3.50, 2.24), III 12.68 (3.46, 3.66, 3.64, 1.92), IV 17.07 (4.55, 5.08, 5.20, 2.24). Carapace yellow, with 2 rows of brown stripe. Cervical groove and radial groove distinct. Fovea short, slightly depressed. Abdomen ovoid, gray; cardiac mark red-brown. Anterior spinnerets shorter than basal segment of posterior-lateral spinnerets.</p><p>Palp (Fig. <xref ref-type="fig" rid="F4">4E–G</xref>). Tibia shorter than cymbium, about 1/3 length of cymbium, with small retrolateral lump (bTA). Retrolateral tibial apophysis (<abbrev xmlns:xlink="http://www.w3.org/1999/xlink" xlink:title="retrolateral tibial apophysis" id="ABBRID0EV1AE" xlink:type="simple">RTA</abbrev>) nearly as long as tibia, nubbly, roundly bent dorsally. Cymbial tip about 1/5 width of median part of cymbium. Bulb oval. Tegulum with horseshoe-shaped apophysis (<abbrev xmlns:xlink="http://www.w3.org/1999/xlink" xlink:title="tegular apophysis" id="ABBRID0EZ1AE" xlink:type="simple">TA</abbrev>) located almost medially, retrolateral margin with subconical baso-prolateral process (Tp). Conductor (C) nubbly, extending posteriorly, bifurcated at tip. Radix (R) with sclerotized base and membranous, tongue-shaped tip. Median apophysis (MA) membranous, thumb-shaped. Embolus (E), with wide base, gradually tapering into filamentous embolus proper, roundly clockwise bent embolus proper as long as half of bulb, tip resting on 3'clock position.</p><p><bold>Female</bold> (paratype Fig. <xref ref-type="fig" rid="F4">4B</xref>). Total length 9.18. Carapace: 4.29 long, 3.17 wide. Abdomen: 5.28 long, 2.96 wide. Eye sizes and interdistances: <abbrev xmlns:xlink="http://www.w3.org/1999/xlink" xlink:title="anterior median eye" id="ABBRID0EF2AE" xlink:type="simple">AME</abbrev> 0.26, <abbrev xmlns:xlink="http://www.w3.org/1999/xlink" xlink:title="anterior lateral eye" id="ABBRID0EJ2AE" xlink:type="simple">ALE</abbrev> 0.26, <abbrev xmlns:xlink="http://www.w3.org/1999/xlink" xlink:title="posterior median eye" id="ABBRID0EN2AE" xlink:type="simple">PME</abbrev> 0.23, <abbrev xmlns:xlink="http://www.w3.org/1999/xlink" xlink:title="posterior-lateral eye" id="ABBRID0ER2AE" xlink:type="simple">PLE</abbrev> 0.25, <abbrev xmlns:xlink="http://www.w3.org/1999/xlink" xlink:title="anterior median eye" id="ABBRID0EV2AE" xlink:type="simple">AME</abbrev>–<abbrev xmlns:xlink="http://www.w3.org/1999/xlink" xlink:title="anterior median eye" id="ABBRID0EZ2AE" xlink:type="simple">AME</abbrev> 0.09, <abbrev xmlns:xlink="http://www.w3.org/1999/xlink" xlink:title="anterior median eye" id="ABBRID0E42AE" xlink:type="simple">AME</abbrev>–<abbrev xmlns:xlink="http://www.w3.org/1999/xlink" xlink:title="anterior lateral eye" id="ABBRID0EB3AE" xlink:type="simple">ALE</abbrev> 0.10, <abbrev xmlns:xlink="http://www.w3.org/1999/xlink" xlink:title="posterior median eye" id="ABBRID0EF3AE" xlink:type="simple">PME</abbrev>–<abbrev xmlns:xlink="http://www.w3.org/1999/xlink" xlink:title="posterior median eye" id="ABBRID0EJ3AE" xlink:type="simple">PME</abbrev> 0.18, <abbrev xmlns:xlink="http://www.w3.org/1999/xlink" xlink:title="posterior median eye" id="ABBRID0EN3AE" xlink:type="simple">PME</abbrev>–<abbrev xmlns:xlink="http://www.w3.org/1999/xlink" xlink:title="posterior-lateral eye" id="ABBRID0ER3AE" xlink:type="simple">PLE</abbrev> 0.14, <abbrev xmlns:xlink="http://www.w3.org/1999/xlink" xlink:title="anterior lateral eye" id="ABBRID0EV3AE" xlink:type="simple">ALE</abbrev>–<abbrev xmlns:xlink="http://www.w3.org/1999/xlink" xlink:title="posterior-lateral eye" id="ABBRID0EZ3AE" xlink:type="simple">PLE</abbrev> 0.11. MOA: anterior width 0.51, posterior width 0.59, 0.62 long. Clypeus 0.15 long. Chelicerae with 3 promarginal and 4 retromarginal teeth. Leg measurements: I 15.19 (4.06, 4.92, 3.74, 2.47), II 12.98 (3.66, 4.15, 3.21, 1.96), III 12.83 (3.56, 4.08, 3.34, 1.85), IV 17.42 (4.81, 5.21, 5.11, 2.29). Color darker than male, appearance of body similar as male.</p><p>Epigyne (Fig. <xref ref-type="fig" rid="F4">4C–D</xref>). Atrium large, posteriorly located, with distinct scape (<abbrev xmlns:xlink="http://www.w3.org/1999/xlink" xlink:title="scape" id="ABBRID0ED4AE" xlink:type="simple">Sc</abbrev>) and septum (Se). Copulatory openings (CO) located anteromesally. Copulatory ducts (CD) transparent, membranous, sclerotiozed part encircling spermatecae. Copulatory bursae (CB) balloon-shaped, transparent. Spermathecae (S) spherical, located anteriorly. Spermathecal head (SH) clavate. Fertilization ducts (FD) long, well sclerotized extending to posterior of epigynal plate.</p></tp:treatment-sec><tp:treatment-sec sec-type="distribution" id="SECID0EH4AE"><title>Distribution.</title><p>Known only from the type locality.</p></tp:treatment-sec><ref-list><ref id="B6"><mixed-citation xmlns:xlink="http://www.w3.org/1999/xlink" xlink:type="simple"><person-group><name name-style="western"><surname>Zhu</surname><given-names>MS</given-names></name><name name-style="western"><surname>Wang</surname><given-names>XP</given-names></name><name name-style="western"><surname>Zhang</surname><given-names>ZS</given-names></name></person-group> (<year>2017</year>) <source>Fauna Sinica: Invertebrata Vol. 59: <tp:taxon-name><tp:taxon-name-part taxon-name-part-type="class">Arachnida</tp:taxon-name-part></tp:taxon-name>: <tp:taxon-name><tp:taxon-name-part taxon-name-part-type="order">Araneae</tp:taxon-name-part></tp:taxon-name>: <tp:taxon-name><tp:taxon-name-part taxon-name-part-type="family">Agelenidae</tp:taxon-name-part></tp:taxon-name> and <tp:taxon-name><tp:taxon-name-part taxon-name-part-type="family">Amaurobiidae</tp:taxon-name-part></tp:taxon-name>.</source><publisher-name>Science Press</publisher-name>, <publisher-loc>Beijing</publisher-loc>, <size units="page">727 pp</size>.</mixed-citation></ref></ref-list></tp:taxon-treatment>
