# Supplementary material for: ﻿Review of the genus Ageleradix Xu & Li, 2007 (Araneae, Agelenidae), with descriptions of three new species
Source: Zookeys. 2025 May 2;1236:197–208. doi: 10.3897/zookeys.1236.143650 (PMC12065007; doi:10.3897/zookeys.1236.143650)
Supplement: XML Treatment for Ageleradix schwendingeri [file zookeys.1236.143650-treatment5.xml]

<!DOCTYPE tp:taxon-treatment
  PUBLIC "-//TaxonX//DTD Taxonomic Treatment Publishing DTD v0 20100105//EN" "tax-treatment-NSO.dtd">
<tp:taxon-treatment xmlns:tp="http://www.plazi.org/taxpub"><tp:treatment-meta><kwd-group><label>Taxon classification</label><kwd>
              <named-content content-type="kingdom">Animalia</named-content>
            </kwd><kwd>
              <named-content content-type="order">Araneae</named-content>
            </kwd><kwd>
              <named-content content-type="family">Agelenidae</named-content>
            </kwd></kwd-group><mixed-citation publication-type="journal"><person-group><name><surname>Mu</surname><given-names>Yan-Nan</given-names></name><name><surname>Wang</surname><given-names>Lu-Yu</given-names></name><name><surname>Ren</surname><given-names>Tian-Yu</given-names></name><name><surname>Tian</surname><given-names>Yuan</given-names></name><name><surname>Zhang</surname><given-names>Zhi-Sheng</given-names></name></person-group><article-title>﻿Review of the genus <italic><tp:taxon-name><tp:taxon-name-part taxon-name-part-type="genus" reg="Ageleradix">Ageleradix</tp:taxon-name-part></tp:taxon-name></italic> Xu &amp; Li, 2007 (<tp:taxon-name><tp:taxon-name-part taxon-name-part-type="order">Araneae</tp:taxon-name-part></tp:taxon-name>, <tp:taxon-name><tp:taxon-name-part taxon-name-part-type="family">Agelenidae</tp:taxon-name-part></tp:taxon-name>), with descriptions of three new species</article-title><source>Zookeys</source><day>02</day><month>05</month><year>2025</year><volume>1236</volume><fpage>197</fpage><lpage>208</lpage><pub-id pub-id-type="doi">10.3897/zookeys.1236.143650</pub-id></mixed-citation></tp:treatment-meta><tp:nomenclature><label>﻿</label><tp:taxon-name>
            <object-id xmlns:xlink="http://www.w3.org/1999/xlink" content-type="arpha" xlink:type="simple">450E6290-141D-5CB4-AC13-A730885F6C9F</object-id>
            <tp:taxon-name-part taxon-name-part-type="genus" reg="Ageleradix">Ageleradix</tp:taxon-name-part>
            <tp:taxon-name-part taxon-name-part-type="species" reg="schwendingeri">schwendingeri</tp:taxon-name-part>
          </tp:taxon-name><tp:taxon-authority>Zhang, Li &amp; Xu, 2008</tp:taxon-authority><xref ref-type="fig" rid="F5">Fig. 5</xref></tp:nomenclature><tp:treatment-sec sec-type="material" id="SECID0EV5AE"><title>Material examined.</title><p><bold>China, Xizang</bold> • 2♂3♀, Chayu Co., Xiachayu Town, Xiachayu Bridge, scrub-grassland near river, <named-content xmlns:xlink="http://www.w3.org/1999/xlink" content-type="dwc:verbatimCoordinates" xlink:type="simple"><named-content content-type="geo-json" specific-use="{&#34;type&#34;:&#34;Point&#34;,&#34;coordinates&#34;:[97.044633,28.456867]}" id="NCID0EA6AE" xlink:type="simple">28°27'24.72"N, 97°02'40.68"E</named-content></named-content>, elev. 1464 m, 26.06.2018, leg. L.Y. Wang et al. • 1♀, Chayu Co., <named-content xmlns:xlink="http://www.w3.org/1999/xlink" content-type="dwc:verbatimCoordinates" xlink:type="simple"><named-content content-type="geo-json" specific-use="{&#34;type&#34;:&#34;Point&#34;,&#34;coordinates&#34;:[97.466067,28.659967]}" id="NCID0EI6AE" xlink:type="simple">28°39'35.88"N, 97°27'57.84"E</named-content></named-content>, elev. 2323 m, 25.06.2018, leg. L.Y. Wang. • 1♂1♀, Chayu Co., <named-content xmlns:xlink="http://www.w3.org/1999/xlink" content-type="dwc:verbatimCoordinates" xlink:type="simple"><named-content content-type="geo-json" specific-use="{&#34;type&#34;:&#34;Point&#34;,&#34;coordinates&#34;:[97.466067,28.659967]}" id="NCID0EQ6AE" xlink:type="simple">28°39'35.88"N, 97°27'57.84"E</named-content></named-content>, elev. 2323 m, 25.05.2019, leg. L.Y. Wang and P. Liu. • 1♂, Chayu Co., <named-content xmlns:xlink="http://www.w3.org/1999/xlink" content-type="dwc:verbatimCoordinates" xlink:type="simple"><named-content content-type="geo-json" specific-use="{&#34;type&#34;:&#34;Point&#34;,&#34;coordinates&#34;:[97.466067,28.659967]}" id="NCID0EY6AE" xlink:type="simple">28°39'35.88"N, 97°27'57.84"E</named-content></named-content>, elev. 2323 m, 27.05.2019, leg. L.Y. Wang.</p></tp:treatment-sec><tp:treatment-sec sec-type="diagnosis" id="SECID0E46AE"><title>Diagnosis and description.</title><p>See <xref ref-type="bibr" rid="B6">Zhu et al. (2017)</xref>.</p></tp:treatment-sec><tp:treatment-sec sec-type="distribution" id="SECID0EIAAG"><title>Distribution.</title><p>China (Xizang, Sichuan).</p></tp:treatment-sec><tp:treatment-sec><!--Section generated to contain objects referenced in tp:taxon-treatment.--><fig id="F5" position="float" orientation="portrait"><object-id xmlns:xlink="http://www.w3.org/1999/xlink" content-type="doi" xlink:type="simple">10.3897/zookeys.1236.143650.figure5</object-id><object-id xmlns:xlink="http://www.w3.org/1999/xlink" content-type="arpha" xlink:type="simple">B595158A-5B95-5B84-8370-838054CC3234</object-id><label>Figure 5.</label><caption><p>Habitus of <italic><tp:taxon-name><tp:taxon-name-part taxon-name-part-type="genus" reg="Ageleradix">Ageleradix</tp:taxon-name-part><tp:taxon-name-part taxon-name-part-type="species" reg="schwendingeri">schwendingeri</tp:taxon-name-part></tp:taxon-name></italic> Zhang, Li &amp; Xu, 2008 <bold>A</bold> male, dorsal view <bold>B</bold> female, dorsal view <bold>C</bold> epigyne, ventral view <bold>D</bold> same, dorsal view <bold>E</bold> male left palp, prolateral view <bold>F</bold> same, ventral view <bold>G</bold> same, retrolateral view. Abbreviations: <bold>C</bold>—conductor; <bold>E</bold>—embolus; <bold>MA</bold>—median apophysis; <bold>R</bold>—radix; <bold><abbrev xmlns:xlink="http://www.w3.org/1999/xlink" xlink:title="retrolateral tibial apophysis" id="ABBRID0EUXAE" xlink:type="simple">RTA</abbrev></bold>—retrolateral tibial apophysis; <bold><abbrev xmlns:xlink="http://www.w3.org/1999/xlink" xlink:title="tegular apophysis" id="ABBRID0EZXAE" xlink:type="simple">TA</abbrev></bold>—tegular apophysis; <bold>Tp</bold>—tegular process; <bold>S</bold>—spermathecae; <bold><abbrev xmlns:xlink="http://www.w3.org/1999/xlink" xlink:title="scape" id="ABBRID0ECYAE" xlink:type="simple">Sc</abbrev></bold>—scape.</p></caption><graphic xmlns:xlink="http://www.w3.org/1999/xlink" xlink:href="zookeys-1236-197_article-143650__-g005.jpg" position="float" orientation="portrait" xlink:type="simple" id="oo_1320820.jpg"><uri content-type="original_file" xlink:type="simple">https://binary.pensoft.net/fig/1320820</uri></graphic></fig></tp:treatment-sec><ref-list><ref id="B6"><mixed-citation xmlns:xlink="http://www.w3.org/1999/xlink" xlink:type="simple"><person-group><name name-style="western"><surname>Zhu</surname><given-names>MS</given-names></name><name name-style="western"><surname>Wang</surname><given-names>XP</given-names></name><name name-style="western"><surname>Zhang</surname><given-names>ZS</given-names></name></person-group> (<year>2017</year>) <source>Fauna Sinica: Invertebrata Vol. 59: <tp:taxon-name><tp:taxon-name-part taxon-name-part-type="class">Arachnida</tp:taxon-name-part></tp:taxon-name>: <tp:taxon-name><tp:taxon-name-part taxon-name-part-type="order">Araneae</tp:taxon-name-part></tp:taxon-name>: <tp:taxon-name><tp:taxon-name-part taxon-name-part-type="family">Agelenidae</tp:taxon-name-part></tp:taxon-name> and <tp:taxon-name><tp:taxon-name-part taxon-name-part-type="family">Amaurobiidae</tp:taxon-name-part></tp:taxon-name>.</source><publisher-name>Science Press</publisher-name>, <publisher-loc>Beijing</publisher-loc>, <size units="page">727 pp</size>.</mixed-citation></ref></ref-list></tp:taxon-treatment>
